# Supplementary material for: The Effects of Prenatal Iron Supplementation on Offspring Neurodevelopment in Upper Middle- or High-Income Countries: A Systematic Review
Source: Nutrients. 2024 Jul 31;16(15):2499. doi: 10.3390/nu16152499 (PMC11314290; doi:10.3390/nu16152499)
Supplement: Supplementary file 1 [file nutrients-16-02499-s001.zip]

Archive with 5 entries (5 files):
- Table S1 PRISMA Checklist.pdf
- Table S2 Search Terms.pdf
- Table S3 Excluded Studies.pdf
- Table S4 Risk of Bias Rationale.pdf
- Table S5 Secondary Outcomes.pdf
